# Supplementary material for: Climate, Soil Management, and Cultivar Affect Fusarium Head Blight Incidence and Deoxynivalenol Accumulation in Durum Wheat of Southern Italy
Source: Front Microbiol. 2016 Jun 30;7:1014. doi: 10.3389/fmicb.2016.01014 (PMC4928167; doi:10.3389/fmicb.2016.01014)
Supplement: Supplementary file 1 [file DataSheet1.XLS]

## Sheet: data set
Year	Cultivar	Study site	Soil management	TR-producing Fusarium DNA (ng /g kernel)	Yield (t/ha)	DON (ppb)	Protein (%)	Gluten (%)	Gluten index	W (Jx10-4)	P/L ratio	Yellow index	Brown index	Sensorial assessment score
2012	Claudio	B	Till	1.80847e-07	4.84	19	11.3336	7.76079	88.9296	154	0.94	24.1	10.6	51.6667
2012	Claudio	B	No till	3.91003e-06	4.08	0	11.2172	8.16792	85.8983	158	0.96	24.4	10.5	56.6667
2012	Claudio	A	Till	2.52259e-08	3.16	26	12.1643	9.19566	95.3651	237	1.37	24.3	10.7	61.6667
2012	Claudio	A	No till	2.01021e-07	2.32	0	12.721	8.59105	92.6003	190	1.26	25.2	11.2	46.6667
2012	Claudio	C	Till	2.20512e-07	4.16	0	12.027	8.9607	89.9585	197	1.03	23.6	10.7	53.3333
2012	Claudio	C	No till	1.28243e-07	3.88	0	11.6758	8.91592	93.3452	161	0.66	22.6	10.7	51.6667
2012	Normanno	B	Till	2.59536e-06	4.48	0	11.8909	7.45825	90.0087	188	2.3	24.3	11	53.3333
2012	Normanno	B	No till	3.69271e-07	3.76	34	11.7327	7.68396	91.5686	187	1.73	27	11.5	53.3333
2012	Normanno	A	Till	8.29029e-08	3.2	0	11.9583	7.90928	96.8573	217	2.62	27.3	11	43.3333
2012	Normanno	A	No till	8.2712e-07	2.44	0	15.2482	9.41029	98.0125	221	2.84	27.4	12.4	50
2012	Normanno	C	Till	4.28056e-08	3.24	0	10.8023	7.886	98.6524	173	1.71	28.5	11.5	56.6667
2012	Normanno	C	No till	1.2995e-07	2.8	22	11.927	8.16956	97.8246	198	1.59	28.7	12.5	46.6667
2012	Simeto	B	Till	5.07152e-07	3.2	0	12.9827	8.44111	92.7135	182	3.91	23.6	12.1	56.6667
2012	Simeto	B	No till	2.97587e-08	2.8	0	12.8181	8.66142	87.0872	229	1.8	24.1	11.9	58.3333
2012	Simeto	A	Till	6.2806e-08	3.28	0	14.2165	11.813	61.98	252	3.2	24.2	11.4	60
2012	Simeto	A	No till	8.18141e-08	2.4	0	15.2385	9.63545	84.9536	209	4.39	24.5	13.1	60
2012	Simeto	C	Till	4.25236e-08	4.32	0	11.9419	8.721	82.81	180	2.88	23.7	11.3	51.6667
2012	Simeto	C	No till	1.3883e-07	3.92	0	10.9573	8.39437	69.4848	180	3.82	23.4	10.8	50
2012	Svevo	B	Till	3.11679e-08	3.8	0	12.5943	10.6048	70.7594	231	1.68	27.6	10.8	58.3333
2012	Svevo	B	No till	1.74967e-07	3.24	0	14.0926	10.0457	58.4808	225	2.27	26.6	11.2	55
2012	Svevo	A	Till	5.21941e-08	3	21	16.2464	10.5089	87.8417	250	1.23	27.5	11.5	60
2012	Svevo	A	No till	1.63776e-07	2.16	0	14.1265	9.82735	88.6349	210	2.28	26.6	11.4	53
2012	Svevo	C	Till	2.76717e-08	3.68	0	12.9618	10.3243	83.8343	259	2.38	26.9	11	53.3333
2012	Svevo	C	No till	2.37689e-08	3.16	0	12.4179	9.58786	82.4562	232	2.65	26.7	11.1	50
2013	Claudio	B	Till	1.17955e-08	3.36	0	14.2227	9.5527	90.5	257	4.43	20.3	11	55
2013	Claudio	B	No till	4.77861e-07	2.84	0	13.515	8.06005	97.5	202	8.29	18.3	11.9	50
2013	Claudio	A	Till	6.29317e-06	2.44	113	15.2316	11.5609	96.5	331	0.99	23.4	11.8	53
2013	Claudio	A	No till	7.67344e-06	1.6	287	16.7633	12.4642	95.5	329	0.94	24.1	12.4	47
2013	Claudio	C	Till	5.76344e-08	2.68	0	14.0976	10.2613	91	250	1.09	21.6	11.5	57
2013	Claudio	C	No till	6.15728e-08	2.32	25	14.0696	10.0276	94.5	274	1.29	21.1	11.5	58
2013	Normanno	B	Till	2.49444e-06	4.08	24	14.1811	9.46708	95.5	275	8.37	26.1	11.9	63
2013	Normanno	B	No till	2.18554e-06	3.56	25	14.1231	8.95917	96	230	3.89	27.2	12.1	50
2013	Normanno	A	Till	1.93591e-05	2.76	112	17.4794	10.994	97	412	2.66	25.9	13.1	48
2013	Normanno	A	No till	2.0682e-05	2.24	552	17.0689	10.2099	97	368	2.21	26.4	13.5	50
2013	Normanno	C	Till	4.52205e-06	3	24	13.8106	8.92078	95.5	294	2.54	25.8	12.8	53
2013	Normanno	C	No till	3.96206e-06	2.4	22	14.6531	9.45636	96.5	287	2.48	24.3	13	60
2013	Simeto	B	Till	3.43374e-07	2.72	22	15.4566	10.9961	54	209	6.96	20.3	12.1	57
2013	Simeto	B	No till	3.21411e-07	2.4	20	14.3837	8.94393	84	184	9.55	19.2	12	55
2013	Simeto	A	Till	5.16118e-06	1.96	50	18.4103	12.2804	88	368	2.89	20.08	13.5	65
2013	Simeto	A	No till	5.89064e-06	1.64	734	18.8215	12.4512	90	429	2.59	20.87	13.9	57
2013	Simeto	C	Till	1.9149e-06	3.24	52	14.4732	9.97239	84.5	236	4.03	20.7	12.4	40
2013	Simeto	C	No till	2.33489e-06	2.76	21	14.5871	10.4943	75	202	3.7	18.9	12.74	50
2013	Svevo	B	Till	6.95124e-09	3.64	0	14.3383	11.2087	55	237	3.3	25.6	11	45
2013	Svevo	B	No till	5.33623e-09	3.16	0	14.5337	10.3955	62	223	4.08	26	11.2	48
2013	Svevo	A	Till	2.13835e-08	2.48	0	18.9035	13.3211	69	281	3.12	23.4	13.7	58
2013	Svevo	A	No till	2.44058e-08	1.96	83	16.4782	11.1149	79.5	226	2.28	25.2	13	55
2013	Svevo	C	Till	4.72674e-08	4.32	0	15.1515	10.1935	98	432	2.28	24	10.6	52
2013	Svevo	C	No till	5.3948e-08	3.24	24	15.346	11.4904	93.5	359	1.83	24.2	11.1	60
	ng DNA F. graminearum/g kernels (11)
	Production t/ha (10)
	DON (ppb) (9)
	Protein (%) (8)
	Glutinen (%) (7)
	Gluten index (6)
	Dough deformation work (W, J x105) (5)
	P/L (4)
	Yellow index (3)
	Brown index (2)
	Dough overall score (1)
